# Supplementary material for: Anaerobic Gram-Negative Bacteria: Role as a Reservoir of Antibiotic Resistance
Source: Antibiotics (Basel). 2023 May 22;12(5):942. doi: 10.3390/antibiotics12050942 (PMC10215933; doi:10.3390/antibiotics12050942)
Supplement: Supplementary file 1 [file antibiotics-12-00942-s001.zip]

Archive with 1 entries (1 files):
- antibiotics-2361397-supplementary.pdf
